# Supplementary material for: A machine learning model for predicting oligoclonal band positivity using routine cerebrospinal fluid and serum biochemical markers
Source: Am J Clin Pathol. 2025 Dec 6;164(6):933–45. doi: 10.1093/ajcp/aqaf119 (PMC12782304; doi:10.1093/ajcp/aqaf119)
Supplement: aqaf119_Supplementary_Data [file aqaf119_supplementary_data.zip]

Archive with 2 entries (2 files):
- ajcp-2025-08-0422-File010.xlsx
- ajcp-2025-08-0422-File009.docx
