# Supplementary material for: A machine learning model for predicting oligoclonal band positivity using routine cerebrospinal fluid and serum biochemical markers
Source: Am J Clin Pathol. 2025 Dec 6;164(6):933–45. doi: 10.1093/ajcp/aqaf119 (PMC12782304; doi:10.1093/ajcp/aqaf119)
Supplement: aqaf119_Supplementary_Data [file aqaf119_supplementary_data.zip › ajcp-2025-08-0422-File010.xlsx]

## Sheet: Correlation Matrix
Correlation matrix of all demographic, CSF, serum and derived biochemical variables included in the study.
Values represent Spearman’s rank correlation coefficients.
** indicates p < 0.01, * indicates p < 0.05.
	Age	CSF Total Protein	CSF IgG	CSF Albumin	CSF Glucose	CSF Sodium	CSF Potassium	CSF Chloride	CSF Lactic Acid	CSF Microalbumin	CSF WBC	CSF RBC	Serum Albumin	Serum IgG	CRP	ESR	CSF Total Protein / CSF Albumin	CSF Albumin / Serum Albumin	CSF Glucose / CSF Total Protein	CSF Sodium - CSF Potassium	log(CSF IgG)	log(Serum IgG)	CSF IgG / Serum IgG	OCB Status
Age	1.00**	0.01	-0.08**	0.08**	0.07**	0.27**	0.01	0.25**	0.15**	0.15**	-0.28**	-0.12**	-0.36**	0.11**	0.27**	0.15**	-0.11**	0.20**	0.03	0.28**	-0.08**	0.11**	-0.09**	-0.34**
CSF Total Protein		1.00**	0.72**	0.67**	-0.13**	-0.37**	0.29**	-0.47**	0.02	0.60**	0.38**	0.43**	0.01	-0.46**	-0.17**	-0.22**	0.27**	0.67**	-0.94**	-0.39**	0.72**	-0.46**	0.84**	0.33**
CSF IgG			1.00**	0.71**	-0.09**	-0.17**	0.14**	-0.31**	-0.00	0.47**	0.32**	0.22**	0.13**	-0.04	-0.10**	-0.01	-0.08**	0.61**	-0.66**	-0.17**	1.00**	-0.04	0.86**	0.38**
CSF Albumin				1.00**	0.11**	-0.03	0.45**	-0.23**	-0.03	0.65**	0.08**	0.20**	0.09**	-0.10**	-0.10**	-0.18**	-0.43**	0.88**	-0.61**	-0.06*	0.71**	-0.10**	0.67**	0.10**
CSF Glucose					1.00**	0.14**	0.13**	0.10**	0.06*	-0.05	-0.04	0.01	0.04	0.06*	0.11**	-0.13**	-0.14**	0.08**	0.39**	0.09**	-0.09**	0.06*	-0.08**	0.01
CSF Sodium						1.00**	0.14**	0.74**	0.02	-0.01	-0.34**	-0.24**	-0.05*	0.37**	0.10**	0.11**	-0.47**	-0.04	0.39**	0.99**	-0.17**	0.37**	-0.30**	-0.32**
CSF Potassium							1.00**	-0.04	-0.02	0.27**	0.02	0.23**	0.11**	-0.16**	-0.19**	-0.35**	-0.14**	0.37**	-0.30**	0.06**	0.14**	-0.16**	0.22**	0.03
CSF Chloride								1.00**	0.01	-0.10**	-0.39**	-0.28**	-0.15**	0.40**	0.18**	0.21**	-0.30**	-0.18**	0.47**	0.74**	-0.31**	0.40**	-0.42**	-0.31**
CSF Lactic Acid									1.00**	0.00	0.01	0.01	-0.09**	-0.07**	0.09**	-0.07**	0.06*	-0.01	-0.01	0.02	-0.00	-0.07**	0.03	-0.00
CSF Microalbumin										1.00**	-0.04	0.09**	-0.14**	-0.20**	0.01	-0.09**	-0.24**	0.67**	-0.56**	-0.02	0.47**	-0.20**	0.52**	-0.04
CSF WBC											1.00**	0.38**	0.21**	-0.27**	-0.20**	-0.14**	0.40**	0.03	-0.34**	-0.35**	0.32**	-0.27**	0.40**	0.44**
CSF RBC												1.00**	0.12**	-0.34**	-0.23**	-0.27**	0.36**	0.17**	-0.40**	-0.26**	0.22**	-0.34**	0.36**	0.28**
Serum Albumin													1.00**	0.17**	-0.28**	-0.15**	-0.06**	-0.29**	0.01	-0.06*	0.13**	0.17**	0.02	0.22**
Serum IgG														1.00**	0.16**	0.30**	-0.39**	-0.22**	0.45**	0.38**	-0.04	1.00**	-0.48**	-0.22**
CRP															1.00**	0.40**	-0.11**	-0.00	0.19**	0.11**	-0.10**	0.16**	-0.15**	-0.22**
ESR																1.00**	-0.17**	-0.12**	0.21**	0.16**	-0.01	0.30**	-0.15**	-0.20**
CSF Total Protein / CSF Albumin																	1.00**	-0.33**	-0.28**	-0.48**	-0.08**	-0.39**	0.10**	0.36**
CSF Albumin / Serum Albumin																		1.00**	-0.61**	-0.07**	0.61**	-0.22**	0.68**	0.04
CSF Glucose / CSF Total Protein																			1.00**	0.41**	-0.66**	0.45**	-0.78**	-0.30**
CSF Sodium - CSF Potassium																				1.00**	-0.17**	0.38**	-0.31**	-0.33**
log(CSF IgG)																					1.00**	-0.04	0.86**	0.38**
log(Serum IgG)																						1.00**	-0.48**	-0.22**
CSF IgG / Serum IgG																							1.00**	0.43**
OCB Status																								1.00**
